# Supplementary material for: Genome-Wide Identification of Homeodomain Leucine Zipper (HD-ZIP) Transcription Factor, Expression Analysis, and Protein Interaction of HD-ZIP IV in Oil Palm Somatic Embryogenesis
Source: Int J Mol Sci. 2023 Mar 5;24(5):5000. doi: 10.3390/ijms24055000 (PMC10002534; doi:10.3390/ijms24055000)
Supplement: Supplementary file 1 [file ijms-24-05000-s001.zip]

Archive with 1 entries (1 files):
- ijms-2025576-supplementary.xlsx
