# Supplementary material for: Genome-Wide Identification of Homeodomain Leucine Zipper (HD-ZIP) Transcription Factor, Expression Analysis, and Protein Interaction of HD-ZIP IV in Oil Palm Somatic Embryogenesis
Source: Int J Mol Sci. 2023 Mar 5;24(5):5000. doi: 10.3390/ijms24055000 (PMC10002534; doi:10.3390/ijms24055000)
Supplement: Supplementary file 1 [file ijms-24-05000-s001.zip › ijms-2025576-supplementary.xlsx]

## Sheet: Sheet1
Accession number	Name	Note	5' to 3' primer sequence
NM_001303577.1	EgEFα_RT_F	qPCR	ACATTGTCGTCATTGGTCAT
	EgEFα_RT_R	qPCR	GGTAAAGGCAAGCAAAGCA
LC107815.1	EgBBM_RT_F	qPCR	TACTACCACGAACCTGCCAA
	EgBBM_RT_R	qPCR	CCTCCCATGGTCTCTATCTCAC
XM_010933518.3	EgROC2_RT_F	qPCR	AAGCGTTACCATCGCCATAC
	EgROC2_RT_R	qPCR	TTCTCCTGTCGCTCATGTTG
XM_029267312.1	EgROC3_RT_F	qPCR	ATAGTCCCGAAGGAGGAGGA
	EgROC3_RT_R	qPCR	GGATGCGGACATTCCTTAAA
XM_010935567.3	EgROC5_RT_F	qPCR	ATCCTCAAGCAGGAGAACGA
	EgROC5_RT_R	qPCR	CAAGGCTGAAATAGGCTTGC
XM_019853180.2	EgROC8_RT_F	qPCR	AACGCACTGGAAGAGCTGAT
	EgROC8_RT_R	qPCR	CAAATCAACCAATGCCACAG
XM_010922102.2	EgGL2_RT_F	qPCR	CTTTGTGGGTCCGAAGTGTT
	EgGL2_RT_R	qPCR	CCTTAGAAACCATGCCAGGA
XM_010933518.3	EgROC2_CDS_F	CDS cloning	ATGCCTGCAGGTATCATGATT
	EgROC2_CDS_R	CDS cloning	TTAGGCTTGCTGGGCATTTTC
XM_029267312.1	EgROC3_CDS_F	CDS cloning	ATGTACGGAGATTGCCAGGTTTTG
	EgROC3_CDS_R	CDS cloning	CTACAGCGAGGCGATGACGG
XM_010935567.3	EgROC5_CDS_F	CDS cloning	ATCCTCAAGCAGGAGAACGA
	EgROC5_CDS_R	CDS cloning	CAAGGCTGAAATAGGCTTGC
XM_019853180.2	EgROC8_CDS_F	CDS cloning	AACGCACTGGAAGAGCTGAT
	EgROC8_CDS_R	CDS cloning	CAAATCAACCAATGCCACAG
LC107815.1	EgBBM_AD_F	Y2H pGADT7	GGAGGCCAGTGAATTCGACATGGACACTTCACACAGC
	EgBBM_AD_R	Y2H pGADT7	CGAGCTCGATGGATCCTCATTCCATTCCAAAGATGGGCGT
XM_010933518.3	EgROC2_BD_F	Y2H pGBKT7	CATGGAGGCCGAATTCCCTGCAGGTATCATGATTCCG
	EgROC2_BD_R	Y2H pGBKT7	GCAGGTCGACGGATCCTTAGGCTTGCTGGGCATTTTCACC
XM_029267312.1	EgROC3_BD_F	Y2H pGBKT7	CATGGAGGCCGAATTCTACGGAGATTGCCAGGTTTTG
	EgROC3_BD_R	Y2H pGBKT7	GCAGGTCGACGGATCCCTACAGCGAGGCGATGACGGGCTC
XM_010935567.3	EgROC5_BD_F	Y2H pGBKT7	CATGGAGGCCGAATTCAGTTTTGGTGGATTGTTCGAC
	EgROC5_BD_R	Y2H pGBKT7	GCAGGTCGACGGATCCCTAAGGTTCACAGTGGAGGGCGGC
XM_019853180.2	EgROC8_BD_F	Y2H pGBKT7	CATGGAGGCCGAATTCGATTCCGGGGACGACCCAGAT
	EgROC8_BD_R	Y2H pGBKT7	GCAGGTCGACGGATCCTCAGCCACTGGGGCAATTCAAGGC
